# Supplementary material for: Quantitative Proteomics of Chromochloris zofingiensis Reveals the Key Proteins Involved in Cell Growth and Bioactive Compound Biosynthesis
Source: Plants (Basel). 2022 Jul 15;11(14):1851. doi: 10.3390/plants11141851 (PMC9315768; doi:10.3390/plants11141851)
Supplement: Supplementary file 1 [file plants-11-01851-s001.zip]

Archive with 1 entries (1 files):
- plants-1795538-supplementary.xlsx
