# Supplementary material for: Quantitative Proteomics of Chromochloris zofingiensis Reveals the Key Proteins Involved in Cell Growth and Bioactive Compound Biosynthesis
Source: Plants (Basel). 2022 Jul 15;11(14):1851. doi: 10.3390/plants11141851 (PMC9315768; doi:10.3390/plants11141851)
Supplement: Supplementary file 1 [file plants-11-01851-s001.zip › plants-1795538-supplementary.xlsx]

## Sheet: Table S1
Table S1 Protein list associated with GO enrichment analysis
Term	Count	List Total	PValue	Genes
GO:0019684~photosynthesis, light reaction	4	20	0.00236663	A0A0D2L7I1, A0A0D2M0J7, A0A0D2JZ43, A0A0D2KJ32
GO:0046906~tetrapyrrole binding	5	29	0.00319069	A0A0D2L7I1, A0A0D2K5X0, A0A0D2JZ43, A0A0D2KJ32, A0A0D2LZX7
GO:0006091~generation of precursor metabolites and energy	5	20	0.00399914	A0A0D2L7I1, A0A0D2M0J7, A0A0D2JZ43, A0A0D2KJ32, A0A0D2JRW4
GO:0042651~thylakoid membrane	4	9	0.0074619	A0A0D2L7I1, A0A0D2M0J7, A0A0D2JZ43, A0A0D2KJ32
GO:0009523~photosystem II	4	9	0.0074619	A0A0D2L7I1, A0A0D2M0J7, A0A0D2JZ43, A0A0D2KJ32
GO:0009521~photosystem	4	9	0.0134409	A0A0D2L7I1, A0A0D2M0J7, A0A0D2JZ43, A0A0D2KJ32
GO:0016168~chlorophyll binding	3	29	0.0150785	A0A0D2L7I1, A0A0D2JZ43, A0A0D2KJ32
GO:0034357~photosynthetic membrane	4	9	0.0161029	A0A0D2L7I1, A0A0D2M0J7, A0A0D2JZ43, A0A0D2KJ32
GO:0044436~thylakoid part	4	9	0.0166698	A0A0D2L7I1, A0A0D2M0J7, A0A0D2JZ43, A0A0D2KJ32
GO:0009579~thylakoid	4	9	0.0196799	A0A0D2L7I1, A0A0D2M0J7, A0A0D2JZ43, A0A0D2KJ32
GO:0015979~photosynthesis	4	20	0.0205369	A0A0D2L7I1, A0A0D2M0J7, A0A0D2JZ43, A0A0D2KJ32
GO:0009765~photosynthesis, light harvesting	3	20	0.0213102	A0A0D2L7I1, A0A0D2JZ43, A0A0D2KJ32
GO:0018298~protein-chromophore linkage	3	20	0.0213102	A0A0D2L7I1, A0A0D2JZ43, A0A0D2KJ32
GO:0031976~plastid thylakoid	3	9	0.0294852	A0A0D2L7I1, A0A0D2JZ43, A0A0D2KJ32
GO:0009534~chloroplast thylakoid	3	9	0.0294852	A0A0D2L7I1, A0A0D2JZ43, A0A0D2KJ32
GO:0009535~chloroplast thylakoid membrane	3	9	0.0294852	A0A0D2L7I1, A0A0D2JZ43, A0A0D2KJ32
GO:0055035~plastid thylakoid membrane	3	9	0.0294852	A0A0D2L7I1, A0A0D2JZ43, A0A0D2KJ32
GO:0044434~chloroplast part	3	9	0.0340083	A0A0D2L7I1, A0A0D2JZ43, A0A0D2KJ32
GO:0031984~organelle subcompartment	3	9	0.0340083	A0A0D2L7I1, A0A0D2JZ43, A0A0D2KJ32
GO:0044435~plastid part	3	9	0.0340083	A0A0D2L7I1, A0A0D2JZ43, A0A0D2KJ32
GO:0009522~photosystem I	3	9	0.0455711	A0A0D2L7I1, A0A0D2JZ43, A0A0D2KJ32
GO:0009507~chloroplast	3	9	0.0766974	A0A0D2L7I1, A0A0D2JZ43, A0A0D2KJ32
GO:0009536~plastid	3	9	0.0809937	A0A0D2L7I1, A0A0D2JZ43, A0A0D2KJ32
GO:0017111~nucleoside-triphosphatase activity	6	29	0.0907715	A0A0D2MKA8, A0A0D2KPC0, A0A0D2NLZ3, A0A0D2K968, A0A0D2MHV5, A0A0D2KCR7

## Sheet: Table S2
	Table S2 Protein involved in protein-protein interaction network analysis
Module	cluster color	gene count	protein name	protein description
1	Red	20	AKC4	ABC-1-like kinase
1	Red	20	ATF1	Glutamine---fructose-6-phosphate transaminase (isomerizing); Glucosamine--fructose-6-phosphate aminotransferase
1	Red	20	ATPC	F-type h+-transporting atpase subunit gamma; ATP synthase gamma chain, chloroplastic; Produces ATP from ADP in the presence of a proton gradient across the membrane. The gamma chain is believed to be important in regulating ATPase activity and the flow of protons through the CF(0) complex
1	Red	20	CPLD38	Predicted protein
1	Red	20	CPLD44	Thylakoid lumenal protein
1	Red	20	EDO97197	Golgi apparatus protein 1; Predicted protein
1	Red	20	EDP01558	Aspartyl-tRNA synthetase
1	Red	20	FBP1	Fructose-1,6-bisphosphatase ; Belongs to the FBPase class 1 family
1	Red	20	FDX4	Apoferredoxin; Ferredoxin; Ferredoxins are iron-sulfur proteins that transfer electrons in a wide variety of metabolic reactions
1	Red	20	LHCBM7	Light-harvesting complex ii chlorophyll a/b binding protein 2; Chlorophyll a-b binding protein, chloroplastic; The light-harvesting complex (LHC) functions as a light receptor, it captures and delivers excitation energy to photosystems with which it is closely associated
1	Red	20	PBD1	Proteasome subunit beta type; The proteasome is a multicatalytic proteinase complex which is characterized by its ability to cleave peptides with Arg, Phe, Tyr, Leu, and Glu adjacent to the leaving group at neutral or slightly basic pH; Belongs to the peptidase T1B family
1	Red	20	POA2	Proteasome subunit alpha type; The proteasome is a multicatalytic proteinase complex which is characterized by its ability to cleave peptides with Arg, Phe, Tyr, Leu, and Glu adjacent to the leaving group at neutral or slightly basic pH; Belongs to the peptidase T1A family
1	Red	20	PRK1	Phosphoribulokinase, chloroplastic ; Belongs to the phosphoribulokinase family
1	Red	20	PRPL13	Large subunit ribosomal protein l13; Plastid ribosomal protein L13 ; Belongs to the universal ribosomal protein uL13 family
1	Red	20	PSAD	Photosystem I reaction center subunit II, chloroplastic; PsaD can form complexes with ferredoxin and ferredoxin- oxidoreductase in photosystem I (PS I) reaction center. PSAD may encode the ferredoxin-docking protein
1	Red	20	RCA1	Ribulose bisphosphate carboxylase/oxygenase activase, chloroplastic; Activation of RuBisCO (ribulose-1,5-bisphosphate carboxylase/oxygenase; EC 4.1.1.39) involves the ATP-dependent carboxylation of the epsilon-amino group of lysine leading to a carbamate structure
1	Red	20	RPT5	26S proteasome regulatory subunit ; Belongs to the AAA ATPase family
1	Red	20	SOUL5	SOUL heme-binding protein
1	Red	20	TEF5	Rieske [2Fe-2S] protein
1	Red	20	UBA1	Ubiquitin-activating enzyme E1 ; Belongs to the ubiquitin-activating E1 family
2	Green	27	AAD1	Acetohydroxyacid dehydratase
2	Green	27	AGS1	Argininosuccinate synthase
2	Green	27	ALSL1	Acetolactate synthase, large subunit ; Belongs to the TPP enzyme family
2	Green	27	BCA2	Branched-chain-amino-acid aminotransferase ; Belongs to the class-IV pyridoxal-phosphate-dependent aminotransferase family
2	Green	27	BIP1	Endoplasmic reticulum chaperone bip; Binding protein 1 ; Belongs to the heat shock protein 70 family
2	Green	27	CRT2	Calreticulin 2, calcium-binding protein; Calreticulin; Molecular calcium-binding chaperone promoting folding, oligomeric assembly and quality control in the ER via the calreticulin/calnexin cycle. This lectin may interact transiently with almost all of the monoglucosylated glycoproteins that are synthesized in the ER (By similarity)
2	Green	27	EDO98243	Leucyl aminopeptidase; Predicted protein
2	Green	27	EDO98475	Predicted protein
2	Green	27	EDO98513	Aminopeptidase n; Predicted protein
2	Green	27	EDP02132	Alanyl-trna synthetase; Predicted protein
2	Green	27	EDP08062	Calcium/calmodulin-dependent protein kinase i; Belongs to the protein kinase superfamily
2	Green	27	EDP09822	6-phosphogluconolactonase-like protein
2	Green	27	FTT1	14-3-3 protein epsilon; 14-3-3-like protein ; Belongs to the 14-3-3 family
2	Green	27	GMP1	Mannose-1-phosphate guanylyltransferase; GDP-D-mannose pyrophosphorylase
2	Green	27	IDH1	Isocitrate dehydrogenase, NAD-dependent
2	Green	27	METE	Cobalamin-independent methionine synthase; Catalyzes the transfer of a methyl group from 5- methyltetrahydrofolate to homocysteine resulting in methionine formation
2	Green	27	OASTL3	Cysteine synthase ; Belongs to the cysteine synthase/cystathionine beta- synthase family
2	Green	27	OTC1	Ornithine carbamoyltransferase ; Belongs to the ATCase/OTCase family
2	Green	27	PGK1	Phosphoglycerate kinase, chloroplastic ; Belongs to the phosphoglycerate kinase family
2	Green	27	PST1	Phosphoserine aminotransferase
2	Green	27	SAH1	S-adenosyl homocysteine hydrolase; Adenosylhomocysteinase
2	Green	27	SBE2	1,4-alpha-glucan branching enzyme; Starch branching enzyme
2	Green	27	SDH1	Succinate dehydrogenase [ubiquinone] flavoprotein subunit, mitochondrial; Flavoprotein (FP) subunit of succinate dehydrogenase (SDH) that is involved in complex II of the mitochondrial electron transport chain and is responsible for transferring electrons from succinate to ubiquinone (coenzyme Q)
2	Green	27	SMC5A	Structural maintenance of chromosomes protein 5A
2	Green	27	TBA1	Dihydropyrimidine dehydrogenase (nadp+); PsbA translation factor
2	Green	27	TOP1	Dna topoisomerase i; Releases the supercoiling and torsional tension of DNA introduced during the DNA replication and transcription by transiently cleaving and rejoining one strand of the DNA duplex. Introduces a single-strand break via transesterification at the specific target site 5'-[CT]CCTTp site in duplex DNA. The scissile phosphodiester is attacked by the catalytic tyrosine of the enzyme, …
2	Green	27	TPIC	Chloroplast triosephosphate isomerase; Triosephosphate isomerase
3	Blue	12	AP2A1	AP-2 complex subunit alpha; Subunit of the adaptor protein complex 2 (AP-2). Adaptor protein complexes function in protein transport via transport vesicles in different membrane traffic pathways. Adaptor protein complexes are vesicle coat components and appear to be involved in cargo selection and vesicle formation. AP-2 is involved in clathrin-dependent endocytosis in which cargo proteins are in…
3	Blue	12	CCT1	T-complex protein 1, alpha subunit; Molecular chaperone; assists the folding of proteins upon ATP hydrolysis
3	Blue	12	CCT6	T-complex protein, zeta subunit; Molecular chaperone; assists the folding of proteins upon ATP hydrolysis
3	Blue	12	CCT7	T-complex protein, eta subunit; Molecular chaperone; assists the folding of proteins upon ATP hydrolysis
3	Blue	12	EIF3I	Eukaryotic translation initiation factor 3 subunit I; Component of the eukaryotic translation initiation factor 3 (eIF-3) complex, which is involved in protein synthesis of a specialized repertoire of mRNAs and, together with other initiation factors, stimulates binding of mRNA and methionyl-tRNAi to the 40S ribosome. The eIF-3 complex specifically targets and initiates translation of a subset of…
3	Blue	12	EIF6A	Eukaryotic translation initiation factor 6; Binds to the 60S ribosomal subunit and prevents its association with the 40S ribosomal subunit to form the 80S initiation complex in the cytoplasm. May also be involved in ribosome biogenesis
3	Blue	12	HSP70A	Heat shock 70kda protein 1/2/6/8; Heat shock 70 kDa protein
3	Blue	12	HSP90B	Heat shock protein 90kda beta; Heat shock protein 90B
3	Blue	12	PHB1	Prohibitin 2; Prohibitin
3	Blue	12	RAN1	GTP-binding nuclear protein; GTP-binding protein involved in nucleocytoplasmic transport. Required for the import of protein into the nucleus and also for RNA export. Involved in chromatin condensation and control of cell cycle
3	Blue	12	RPS20	Small subunit ribosomal protein s20e; Ribosomal protein S20
3	Blue	12	TRXm	Thioredoxin M-type, chloroplastic; Participates in various redox reactions through the reversible oxidation of the active center dithiol to a disulfide. The M form is known to activate NADP-malate dehydrogenase (By similarity)

## Sheet: Table S3 MCODE
Table S3 MCODE result of differentially expressed proteins of Chromochloris zofingiensis with or without the glucose treatment detected by TMT technique
display name	@id	Degree	Regulation	MCODE_Cluster	stringdb::description
petA	stringdb:3055.DAA00904	11	down-regulated	Cluster 1	Apocytochrome f; Component of the cytochrome b6-f complex, which mediates electron transfer between photosystem II (PSII) and photosystem I (PSI), cyclic electron flow around PSI, and state transitions.
petB	stringdb:3055.DAA00911	17	down-regulated	Cluster 1	Cytochrome b6; Component of the cytochrome b6-f complex, which mediates electron transfer between photosystem II (PSII) and photosystem I (PSI), cyclic electron flow around PSI, and state transitions.
PSAD	stringdb:3055.EDO99874	18	down-regulated	Cluster 1	Photosystem I reaction center subunit II, chloroplastic; PsaD can form complexes with ferredoxin and ferredoxin- oxidoreductase in photosystem I (PS I) reaction center. PSAD may encode the ferredoxin-docking protein.
rbcL	stringdb:3055.DAA00950	17	down-regulated	Cluster 1	Ribulose bisphosphate carboxylase large chain; RuBisCO catalyzes two reactions: the carboxylation of D- ribulose 1,5-bisphosphate, the primary event in carbon dioxide fixation, as well as the oxidative fragmentation of the pentose substrate in the photorespiration process. Both reactions occur simultaneously and in competition at the same active site.
psbC	stringdb:3055.DAA00966	13	down-regulated	Cluster 1	Photosystem II CP43 reaction center protein; One of the components of the core complex of photosystem II (PSII). It binds chlorophyll and helps catalyze the primary light-induced photochemical processes of PSII. PSII is a light- driven water:plastoquinone oxidoreductase, using light energy to abstract electrons from H(2)O, generating O(2) and a proton gradient subsequently used for ATP formation;…
psbD	stringdb:3055.DAA00964	12	down-regulated	Cluster 1	Photosystem II D2 protein; Photosystem II (PSII) is a light-driven water: plastoquinone oxidoreductase that uses light energy to abstract electrons from H(2)O, generating O(2) and a proton gradient subsequently used for ATP formation. It consists of a core antenna complex that captures photons, and an electron transfer chain that converts photonic excitation into a charge separation. The D1/D2 (P…
DAA00922	stringdb:3055.DAA00922	13	down-regulated	Cluster 1	Photosystem Q(B) protein
psbB	stringdb:3055.DAA00933	12	down-regulated	Cluster 1	Photosystem II CP47 reaction center protein; One of the components of the core complex of photosystem II (PSII). It binds chlorophyll and helps catalyze the primary light-induced photochemical processes of PSII. PSII is a light- driven water:plastoquinone oxidoreductase, using light energy to abstract electrons from H(2)O, generating O(2) and a proton gradient subsequently used for ATP formation;…
atpA	stringdb:3055.DAA00951	23	down-regulated	Cluster 1	ATP synthase subunit alpha, chloroplastic; Produces ATP from ADP in the presence of a proton gradient across the membrane. The alpha chain is a regulatory subunit; Belongs to the ATPase alpha/beta chains family.
psaB	stringdb:3055.DAA00949	13	down-regulated	Cluster 1	Photosystem I P700 chlorophyll a apoprotein A2; PsaA and PsaB bind P700, the primary electron donor of photosystem I (PSI), as well as the electron acceptors A0, A1 and FX. PSI is a plastocyanin/cytochrome c6-ferredoxin oxidoreductase, converting photonic excitation into a charge separation, which transfers an electron from the donor P700 chlorophyll pair to the spectroscopically characterized ac…
psaC	stringdb:3055.DAA00967	14	down-regulated	Cluster 1	Photosystem I iron-sulfur center; Apoprotein for the two 4Fe-4S centers FA and FB of photosystem I (PSI); essential for photochemical activity. FB is the terminal electron acceptor of PSI, donating electrons to ferredoxin. The C-terminus interacts with PsaA/B/D and helps assemble the protein into the PSI complex. Required for binding of PsaD and PsaE to PSI. PSI is a plastocyanin/cytochrome c6- f…
psaA	stringdb:3055.DAA01471	16	down-regulated	Cluster 1	Photosystem I P700 chlorophyll a apoprotein A1; PsaA and PsaB bind P700, the primary electron donor of photosystem I (PSI), as well as the electron acceptors A0, A1 and FX. PSI is a plastocyanin/cytochrome c6-ferredoxin oxidoreductase, converting photonic excitation into a charge separation, which transfers an electron from the donor P700 chlorophyll pair to the spectroscopically characterized ac…
chlL	stringdb:3055.DAA00912	11	up-regulated	Cluster 1	Light-independent protochlorophyllide reductase iron-sulfur ATP-binding protein; Component of the dark-operative protochlorophyllide reductase (DPOR) that uses Mg-ATP and reduced ferredoxin to reduce ring D of protochlorophyllide (Pchlide) to form chlorophyllide a (Chlide). This reaction is light-independent. The L component serves as a unique electron donor to the NB-component of the complex, an…
COX3	stringdb:3055.EDP04132	7	up-regulated	Cluster 2	Cytochrome c oxidase subunit 3; Subunits I, II and III form the functional core of the enzyme complex.
CYC1	stringdb:3055.EDO96204	9	down-regulated	Cluster 2	Ubiquinol:cytochrome c oxidoreductase cytochrome c1
PRPL13	stringdb:3055.EDP08538	7	down-regulated	Cluster 2	Plastid ribosomal protein L13 ; Belongs to the universal ribosomal protein uL13 family.
RAN1	stringdb:3055.EDP04368	7	up-regulated	Cluster 2	GTP-binding nuclear protein; GTP-binding protein involved in nucleocytoplasmic transport. Required for the import of protein into the nucleus and also for RNA export. Involved in chromatin condensation and control of cell cycle.
RPT5	stringdb:3055.EDP05634	7	up-regulated	Cluster 2	26S proteasome regulatory subunit ; Belongs to the AAA ATPase family.
MAPK3	stringdb:3055.EDP05298	10	up-regulated	Cluster 2	Mitogen-activated protein kinase 3
RCA2	stringdb:3055.EDO96301	10	down-regulated	Cluster 2	RuBisCO activase-like protein
ATPC	stringdb:3055.EDP08312	11	down-regulated	Cluster 2	ATP synthase gamma chain, chloroplastic; Produces ATP from ADP in the presence of a proton gradient across the membrane. The gamma chain is believed to be important in regulating ATPase activity and the flow of protons through the CF(0) complex.
RPL7	stringdb:3055.EDP03542	10	down-regulated	Cluster 2	Ribosomal protein L7
CCT1	stringdb:3055.EDP05815	11	up-regulated	Cluster 2	T-complex protein 1, alpha subunit; Molecular chaperone; assists the folding of proteins upon ATP hydrolysis.
FBP1	stringdb:3055.EDP05318	7	down-regulated	Cluster 2	Fructose-1,6-bisphosphatase ; Belongs to the FBPase class 1 family.
SDH1	stringdb:3055.EDP09580	11	up-regulated	Cluster 2	Succinate dehydrogenase [ubiquinone] flavoprotein subunit, mitochondrial; Flavoprotein (FP) subunit of succinate dehydrogenase (SDH) that is involved in complex II of the mitochondrial electron transport chain and is responsible for transferring electrons from succinate to ubiquinone (coenzyme Q).
CCT7	stringdb:3055.EDP09747	11	up-regulated	Cluster 2	T-complex protein, eta subunit; Molecular chaperone; assists the folding of proteins upon ATP hydrolysis.
CCT6	stringdb:3055.EDP02505	11	up-regulated	Cluster 2	T-complex protein, zeta subunit; Molecular chaperone; assists the folding of proteins upon ATP hydrolysis.
PRK1	stringdb:3055.EDP02974	13	down-regulated	Cluster 2	Phosphoribulokinase, chloroplastic ; Belongs to the phosphoribulokinase family.
RPL12	stringdb:3055.EDP00664	13	up-regulated	Cluster 2	60S ribosomal protein L12; This protein binds directly to 26S ribosomal RNA.
EIF3I	stringdb:3055.EDP03292	11	up-regulated	Cluster 2	Eukaryotic translation initiation factor 3 subunit I; Component of the eukaryotic translation initiation factor 3 (eIF-3) complex, which is involved in protein synthesis of a specialized repertoire of mRNAs and, together with other initiation factors, stimulates binding of mRNA and methionyl-tRNAi to the 40S ribosome. The eIF-3 complex specifically targets and initiates translation of a subset of…
PBD1	stringdb:3055.EDO99016	8	down-regulated	Cluster 2	Proteasome subunit beta type; The proteasome is a multicatalytic proteinase complex which is characterized by its ability to cleave peptides with Arg, Phe, Tyr, Leu, and Glu adjacent to the leaving group at neutral or slightly basic pH; Belongs to the peptidase T1B family.
BCA2	stringdb:3055.EDP07184	4	down-regulated	Cluster 3	Branched-chain-amino-acid aminotransferase ; Belongs to the class-IV pyridoxal-phosphate-dependent aminotransferase family.
ALSL1	stringdb:3055.EDP01876	10	down-regulated	Cluster 3	Acetolactate synthase, large subunit ; Belongs to the TPP enzyme family.
PST1	stringdb:3055.EDP05686	12	up-regulated	Cluster 3	Phosphoserine aminotransferase
AAD1	stringdb:3055.EDP03205	8	down-regulated	Cluster 3	Acetohydroxyacid dehydratase
AGS1	stringdb:3055.EDP00857	9	down-regulated	Cluster 3	Argininosuccinate synthase
GDH1	stringdb:3055.EDP02540	7	down-regulated	Cluster 4	Glutamate dehydrogenase ; Belongs to the Glu/Leu/Phe/Val dehydrogenases family.
METE	stringdb:3055.EDO96787	8	up-regulated	Cluster 4	5-methyltetrahydropteroyltriglutamate--homocysteine methyltransferase; Catalyzes the transfer of a methyl group from 5- methyltetrahydrofolate to homocysteine resulting in methionine formation; Belongs to the vitamin-B12 independent methionine synthase family.
BIP1	stringdb:3055.EDP06660	8	up-regulated	Cluster 4	Binding protein 1 ; Belongs to the heat shock protein 70 family.
TPIC	stringdb:3055.EDP09773	29	down-regulated	Cluster 4	Triosephosphate isomerase
SAH1	stringdb:3055.EDP03365	8	up-regulated	Cluster 4	Adenosylhomocysteinase
IDH2	stringdb:3055.EDP02009	14	up-regulated	Cluster 4	Isocitrate dehydrogenase [NAD] subunit, mitochondrial; Isocitrate dehydrogenase, NAD-dependent
OASTL3	stringdb:3055.EDP05983	6	down-regulated	Cluster 4	Cysteine synthase ; Belongs to the cysteine synthase/cystathionine beta- synthase family.
SYP1	stringdb:3055.EDP08892	3	down-regulated	Cluster 4	Qa-SNARE Sso1/Syntaxin1, PM-type ; Belongs to the syntaxin family.
HSP70A	stringdb:3055.EDO97621	16	up-regulated	Cluster 5	Heat shock 70 kDa protein
PGK1	stringdb:3055.EDO98586	18	down-regulated	Cluster 5	Phosphoglycerate kinase, chloroplastic ; Belongs to the phosphoglycerate kinase family.
IDH1	stringdb:3055.EDP00536	15	down-regulated	Cluster 5	Isocitrate dehydrogenase, NAD-dependent
AP2A1	stringdb:3055.EDP05365	3	up-regulated	Cluster 5	AP-2 complex subunit alpha; Subunit of the adaptor protein complex 2 (AP-2). Adaptor protein complexes function in protein transport via transport vesicles in different membrane traffic pathways. Adaptor protein complexes are vesicle coat components and appear to be involved in cargo selection and vesicle formation. AP-2 is involved in clathrin-dependent endocytosis in which cargo proteins are in…
FTT1	stringdb:3055.EDO96857	9	up-regulated	Cluster 5	14-3-3-like protein ; Belongs to the 14-3-3 family.
AP1B1	stringdb:3055.EDP00306	4	up-regulated	Cluster 5	Putative uncharacterized protein AP1B1
